# Supplementary material for: Resilience of lung grafts to warm ischemia: assessment by ex vivo perfusion using functional and molecular analysis
Source: Transpl Int. 2026 Jun 24;39:16314. doi: 10.3389/ti.2026.16314 (PMC13341573; doi:10.3389/ti.2026.16314)
Supplement: Supplementary file 1 [file Table2.xlsx]

## Sheet: Additional file. Gene list of o
Additional file 2. Gene list of our custom TaqMan array
Gene name	Ensembl	Predesigned reference (suffix meaning, m:probe spans an exon-exon junction => no genomic DNA detection; u: amplicon spans different exons but probe in a single exon => no genomic DNA detection; s: primers and probe within the same exon => genomic DNA detection ; g: primers and probe may be in the same exon => genomic DNA detection possible)	Function
GAPDH	ENSSSCG00000000694	Ss03375629_u1	housekeeping
RPS24	#N/A	Ss06892279_g1	housekeeping
HPRT	#N/A	Ss03388274_m1	housekeeping
RPLP2	ENSSSCG00000012842	Ss04322080_gH	housekeeping
CXCL2	ENSSSCG00000008959	Ss03378360_u1	inflammatory response
CXCL8	ENSSSCG00000008953	Ss03392437_m1	inflammatory response
CXCL10	ENSSSCG00000032474	Ss03391846_m1	inflammatory response
CCL2	ENSSSCG00000017723	Ss03394377_m1	inflammatory response
CCL14	ENSSSCG00000034722	Ss04953550_g1	inflammatory response
CCL20	#N/A	Ss03391928_m1	inflammatory response
CSF3	ENSSSCG00000017488	Ss03381777_u1	inflammatory response
IL6	ENSSSCG00000020970	Ss07308316_g1	inflammatory response
IL1B	ENSSSCG00000039214	Ss03393804_m1	inflammatory response
IL10	ENSSSCG00000015652	Ss03382372_u1	inflammatory response
IL12A	ENSSSCG00000011730	Ss03391176_m1	inflammatory response
IL17F	ENSSSCG00000001749	Ss03395044_gH	inflammatory response
IL23	#N/A	Ss03648973_m1	inflammatory response
IL27	ENSSSCG00000039300	Ss03378850_u1	inflammatory response
IL17RA	ENSSSCG00000000765	Ss06879451_m1	inflammatory response
IL1R1	ENSSSCG00000008162	Ss06895377_m1	inflammatory response
IL1R2	ENSSSCG00000028331	Ss04324011_m1	inflammatory response
TGFB1	ENSSSCG00000003017	Ss04955543_m1	inflammatory response
TGFA	ENSSSCG00000008326	Ss03383643_u1	inflammatory response
MAFF	ENSSSCG00000030165	Ss06873220_m1	inflammatory response
MIF	ENSSSCG00000010067	Ss03388592_g1	inflammatory response
TNF	ENSSSCG00000001404	Ss03391318_g1	inflammatory response
RELB	ENSSSCG00000038879	Ss06928518_g1	inflammatory response
NFKB2	ENSSSCG00000010580	Ss06883741_g1	inflammatory response
NFKBIA	ENSSSCG00000001952	Ss03391764_m1	inflammatory response
ALOX15B	ENSSSCG00000017978	Ss06836830_g1	inflammatory response
PTGS2	ENSSSCG00000015579	Ss03394694_m1	inflammatory response
NLRP3	ENSSSCG00000013940	Ss04953522_m1	inflammatory response
EREG	ENSSSCG00000038185	Ss06914284_s1	inflammatory response
AREG	ENSSSCG00000008963	Ss03384424_u1	inflammatory response
SOCS1	ENSSSCG00000027855	Ss04321744_s1	inflammatory response
SOCS3	ENSSSCG00000036956	Ss03387992_u1	inflammatory response
TNFAIP3	ENSSSCG00000004154	Ss04954198_m1	inflammatory response
MC1R	ENSSSCG00000020924	Ss03378912_u1	inflammatory response
MC5R	ENSSSCG00000028411	Ss06855883_g1	inflammatory response
GPX4	ENSSSCG00000024052	Ss03384646_u1	oxidative stress
MPO	ENSSSCG00000017637	Ss06921824_m1	oxidative stress
GADD45A	ENSSSCG00000037066	Ss03380680_u1	DNA damage and oxidative stress
CH25H	ENSSSCG00000010449	Ss06892502_s1	lipid metabolism and oxidative stress
SGK1	ENSSSCG00000021443	Ss04327466_g1	oxidative stress
THBS1	ENSSSCG00000004789	Ss03373620_m1	oxidative stress
MT1A	ENSSSCG00000023684	Ss03377828_u1	oxidative stress
SOD2	ENSSSCG00000040317	Ss03374828_m1	oxidative stress
PLAT	ENSSSCG00000007032	Ss03393800_m1	vascular stress
PLAUR	ENSSSCG00000032434	Ss04329551_m1	vascular stress
SERPINE1	ENSSSCG00000025698	Ss03392656_u1	vascular stress
ICAM1	ENSSSCG00000013655	Ss03392385_m1	vascular stress
VCAM1	ENSSSCG00000006862	Ss03390912_m1	vascular stress
ADM	ENSSSCG00000013408	Ss03394058_g1	vascular stress
SELE	ENSSSCG00000006286	Ss03394523_m1	vascular stress
TIMP1	ENSSSCG00000012277	Ss03381944_u1	ischemia reperfusion
PDK4	ENSSSCG00000015334	Ss03822089_s1	corticoid response
TLR4	ENSSSCG00000005503	Ss04956023_s1	ischemia reperfusion
CD14	ENSSSCG00000014369	Ss03818718_s1	ischemia reperfusion
MyD88	ENSSSCG00000011251	Ss03389125_m1	ischemia reperfusion
CD44	ENSSSCG00000013297	Ss06884273_m1	ischemia reperfusion
STAT3	ENSSSCG00000017403	Ss03388426_m1	ischemia reperfusion
Myc	ENSSSCG00000005965	Ss03649118_sH	ischemia reperfusion
FKBP51	#N/A	Ss04954844_m1	corticoid response
BIRC3	ENSSSCG00000027529	Ss03383134_u1	apoptosis
CASP14	ENSSSCG00000013835	Ss06917897_m1	apoptosis
BCL6	ENSSSCG00000011810	Ss04955003_m1	apoptosis
BCL3	ENSSSCG00000027426	Ss04955032_m1	apoptosis
BCL10	ENSSSCG00000025691	Ss03389415_m1	apoptosis
BCL7B	ENSSSCG00000007708	Ss06908025_m1	apoptosis
CASP3	ENSSSCG00000034012	Ss03382792_u1	apoptosis
TP53	ENSSSCG00000017950	Ss04248645_m1	apoptosis
CASP8	ENSSSCG00000028157	Ss03379427_u1	apoptosis
CASP1	ENSSSCG00000028711	Ss03394224_m1	apoptosis
SLA-DRA	#N/A	Ss03389944_g1	antigen presentation
SLA-DQB	#N/A	Ss03389891_m1	antigen presentation
SLA-DRB	#N/A	Ss03389894_m1	antigen presentation
IL12B	ENSSSCG00000017044	Ss03393473_m1	antigen presentation
CD1E	ENSSSCG00000006450	Ss03388931_g1	antigen presentation
CD1D	ENSSSCG00000006452	Ss03389403_g1	antigen presentation
ITGA4	ENSSSCG00000016009	Ss06917196_m1	cell adhesion
ITGA6	ENSSSCG00000015955	Ss06898450_g1	cell adhesion
ITGAL	ENSSSCG00000007797	Ss03380741_u1	cell adhesion
ACTB	ENSSSCG00000007585	Ss03376563_uH	cytoskeleton signaling
ACTG1	ENSSSCG00000028355	Ss03376081_u1	cytoskeleton signaling
ARPC1A	ENSSSCG00000007609	Ss02645277_m1	cytoskeleton signaling
MYO5C	ENSSSCG00000004621	Ss06913304_m1	cytoskeleton signaling
RHOA	ENSSSCG00000022080	Ss03373941_u1	cytoskeleton signaling
CX3CR1	ENSSSCG00000024024	Ss06883230_m1	cell migration
CCR4	ENSSSCG00000034660	Ss06906118_m1	cell migration
LOC102160313	#N/A	Ss06886204_m1	Immune activation
CD3E	ENSSSCG00000040140	Ss03383472_u1	Immune activation
CCL5	ENSSSCG00000017705	Ss03648939_m1	Immune activation
XCL1	ENSSSCG00000006298	Ss03649042_m1	Immune activation
IFNG	ENSSSCG00000032963	Ss03391054_m1	Immune activation
GZMA	ENSSSCG00000016903	Ss04321698_m1	Immune activation
