# Supplementary material for: Resilience of lung grafts to warm ischemia: assessment by ex vivo perfusion using functional and molecular analysis
Source: Transpl Int. 2026 Jun 24;39:16314. doi: 10.3389/ti.2026.16314 (PMC13341573; doi:10.3389/ti.2026.16314)
Supplement: Supplementary file 2 [file Table3.xlsx]

## Sheet: Means&sd
Additional file 3/ Means_sd_pval
GROUPS		PaO2/FiO2				Compliance							Vascular resistance							strain							Lactate				LDH					MitDNA					IL10							TNFa
		H1	H4	H6		H1	H2	H3	H4	H5	H6		H1	H2	H3	H4	H5	H6		H1	H2	H3	H4	H5	H6		H2	H4	H6		H30H1	H2	H4	H6		30min	H2	H4	H6		H1	H2	H3	H4	H5	H6		H1	H2
WI1		671	719	724		12.9	10.9	12	10.9	11.4			1778	2133	1422	1778	1422			1.88333	2.5	2.5	2.66667	2.58333			0.97	3.02	4.48		0.174	0.8678	1.0748	0.8413		639172	4.47262e+06	1.1293e+07	4.77146e+06		1.15	125.19	670.14	628.08	211.6	65.27		1.18	1.87
WI2		738	738	790		12.6	15.5		25	31.3	31.3		1920	1920	2080	2080	2080	1760		2.65	2.28333		1.83333	1.66667	1.63333		1.77	4.76	6.5		0.3764	0.6898	0.9371	0.6539		316228	543040	654230	927717		1.15	5.16	18.8	18.69	11.71	7		1.18	1.87
WI3		762	743	771		11.1	20.9	25.2	26.8	24.7	15.2		1956	1244	1067	1244	1273	1400		2.78333	1.83333	1.68333	1.63333	1.7	2.13333		0.6	2.99	4.68		0.2911	0.5207	0.5584	0.7591		30535.5	18970.5	122256	38087.8		1.15	2	22.3	28.39	21.71	13.35		1.18	1.18
WI4		710	690	676		13.3	12.5	21.2	17.8	15.5	14.9		2105	1391	1674	1302	1532	1674		2.23333	2.48333	1.95	2.15	2.31667	2.4		0.53	3.42	3.96		0.2416	0.3892	0.5655	0.5864		414933	440373	379993	391975		1.5	6.48	25.38	37.38	24.07	13.61		1.18	1.18
WI5		729	733	733		19.8	16.4	19.3	15.5	16.3	16.9		1714	1600	1600	1600	1422	1600		1.88333	2.05	1.95	2.1	2.18333	2.01667		0.65	2.11	3.04		0.1634	0.8194	0.9382	0.6547		150108	424707	614843	639172		1.15	1.15	1.23	1.54	1.15	1.54		1.18	1.19
mean		722	724.6	738.8		13.94	15.24	19.425	19.2	19.84	19.575		1894.6	1657.6	1568.6	1600.8	1545.8	1608.5		2.28667	2.23	2.02083	2.07667	2.09	2.04583		0.904	3.26	4.532		0.2493	0.65738	0.8148	0.69908		310195	1.17994e+06	2.61286e+06	1.35368e+06		1.22	27.996	147.57	142.816	54.048	20.154		1.18	1.458
sd		34.0955	21.3143	44.3137		3.37979	3.86626	5.52713	6.63212	8.02421	7.86612		154.025	367.531	369.702	345.551	312.503	153.609		0.420383	0.287083	0.343289	0.390441	0.398365	0.31838		0.512621	0.965479	1.26993		0.0880481	0.201358	0.237527	0.100668		236151	1.85152e+06	4.857e+06	1.93835e+06		0.156525	54.3774	292.275	271.596	88.5406	25.7103		0	0.376125
Control1		786	690	724		14.7	16	17	18.9	18.9	17		1231	985	1231	1231	985	985		2.26667	2.43333	2.5	2.33333	2.33333	2.5		1.95	3.66	4.99		0.2388	1.1604	0.7818	0.8979		372209		5.71878e+06	7.19952e+06		2.61	1.14	1.15	1.15	1.15	1.15		1.18	1.19
Control2		671	724	738		27.7	23.2	32.8	22.7		26		1920	1920	1920	1920	1600	1600		1.88333	2.11667	1.68333	2.3		2.11667		2.9	11	15.6		0.3731	0.4917	0.712	0.9146		932530	703382	959450	1.29862e+06		1.15	113.81	175.72	70.91	19.73	14.9834		1.18	2.53
Control3		752	776	748		22.5	26.1	33.3	30	32.9	25.4		1548	1397	1231	1270	1143	1250		2.21667	2.03333	1.76667	1.86667	1.78333	2.03333		0.58	2.51	4.59		0.3093	0.3596	0.5176	0.509		25241.5	37065.8	37318.7	75952.3		0.35	1.95	3.52	4.26	1.82	2.9872		1.18	1.18
Control4		719	671	667		17.7	16.3	20.8	17.3	18.3	18.1		1467	1467	2182	1600	1477	1397		2.6	2.76667	2.48333	2.41667	2.58333	2.61667		1.18	4.76	7.2		0.2126	0.4306	0.5858	0.6571		386937	703382	883217	1.31553e+06		1.15	23.6	53.42	52.63	27.66	11.92		1.18	1.19
Control5		686	710	667		20.2	36.3	30.7	32.3	30.5	27.5		1375	1375	1333	1500	1524	1477		2.38333	1.7	1.88333	1.81667	1.83333	1.88333		2.11	5.97	8.91		0.3497	0.745	0.671	0.7503		516991	579324	738821	876388		1.15	12.75	50.28	36.5	17.6	3.41		1.18	1.19
mean		722.8	714.2	708.8		20.56	23.58	26.92	24.24	25.15	22.8		1508.2	1428.8	1579.4	1504.2	1345.8	1341.8		2.27	2.21	2.06333	2.14667	2.13333	2.23		1.744	5.58	8.258		0.2967	0.63746	0.65364	0.74578		446782	505788	1.66752e+06	2.1532e+06		1.282	30.65	56.818	33.09	13.592	6.89013		1.18	1.456
sd		47.1667	39.9525	39.0986		4.93437	8.34787	7.50713	6.65567	7.63042	4.86878		258.574	333.017	442.327	279.094	266.876	236.499		0.261778	0.406134	0.397457	0.282204	0.389444	0.313891		0.892429	3.2906	4.46048		0.069336	0.326448	0.103973	0.169993		327001	317907	2.29397e+06	2.86542e+06		0.819219	47.382	70.9429	30.3114	11.673	6.14603		0	0.6004
[truncated: 25 more columns]

## Sheet: Statistics
Statistical analyses. Top panel: linear mixed model results (see Material and Methods). Bottom panel: t-test results
Metric	Group_effect		Time_effect		Group:time			Post-hoc adj.p-value for WI compared to Control
	F-value	P-value	F-value	P-value	F-value	P-value		Death	0H	30min	1H	2H	3H	4H	5H	6H
Pulmonary vascular resistances	13.3489	0.0005856	2.1557	0.0726234	1.1606	0.340482		na	na	na	0.0074	0.1068	0.9387	0.4925	0.1577	0.1286
PaO2/FiO2	1.6893	0.2055	0.0653	0.9369	0.7854	0.4668		na	na	na	0.9678	na	na	0.6007	na	0.1372
Compliance	36.0956	1.872e-07	3.519	0.00816	0.2613	0.93215		na	na	na	0.0204	0.0039	0.0326	0.075	0.0372	0.1144
Strain	0.4056	0.527	1.3342	0.2645	0.1398	0.9822		na	na	na	0.9234	0.9082	0.6809	0.6867	0.9581	0.4905
Lactate	15.5313	0.0005764	25.6803	8.677e-07	2.0466	0.15027		na	na	na	0.462	na	na	0.0481	na	0.0024
Carbonylated protein	0.3158	0.57832	5.16	0.01186	0.8543	0.43566		1	0.2305	na	na	na	na	na	na	0.727
8OHDG	0.0478	0.828087	5.7246	0.002341	0.8515	0.474088		1	0.2116	na	na	0.5186	na	na	na	0.8223
Mitochondrial DNA	0.0046	0.9457	2.9696	0.03053	0.6687	0.57112		na	na	0.891	0.9017	na	na	0.3453	na	0.4241
LDH	0.2908	0.5931	29.1161	1.267e-09	1.4812	0.2365		na	na	0.6018	0.8262	na	na	0.0808	na	0.6071
TNFa	0.0544	0.8164	10.9708	2.356e-07				na	na	na	1	0.9979	0.5417	0.7837	0.6475	0.3487
IL-10	2.5611	0.1153	1.631	0.1672	0.5615	0.729		na	na	na	0.9993	0.9706	0.2101	0.1307	1	0.8538
IL-6	0.87	0.355	18.2814	1.197e-10	0.3252	0.8957		na	na	na	0.9462	0.362	0.3961	0.6426	0.8737	0.6746
CXCL8	2.8022	0.09982	1.0214	0.41413	0.3766	0.86259		na	na	na	0.947	0.842	0.1141	0.5071	0.4658	0.6903
PECAM	8.4379	0.005283	92.2572	2.2e-16	2.7181	0.02892		na	na	na	0.9363	0.673	0.2492	0.5889	0.2263	0.0003
Metric	p-value
Weight gain	0.6
Histological score	0.148
