# Supplementary material for: Resilience of lung grafts to warm ischemia: assessment by ex vivo perfusion using functional and molecular analysis
Source: Transpl Int. 2026 Jun 24;39:16314. doi: 10.3389/ti.2026.16314 (PMC13341573; doi:10.3389/ti.2026.16314)
Supplement: Supplementary file 4 [file Table4.xlsx]

## Sheet: Legend
Additional file 4. Statistical analysis of the gene expression fold changes (FC) of the differentially expressed genes (DEG) versus "Time of Death". In the "DEG list" tab, the DEG lists identified in the different conditions (group, time) are shown, along with their raw and adjusted p-values (< 0.1). In the "Individual values" tab, the FC of the DEGs are reported for each sample of the control an…

## Sheet: DEG list
Control				Control				Control				Control				WI				WI				WI				WI
0 hour				2 hours				4 hours				6 hours				0 hour				2 hours				4 hours				6 hours
DEG	p-value	adj.p-value		DEG	p-value	adj.p-value		DEG	p-value	adj.p-value		DEG	p-value	adj.p-value		DEG	p-value	adj.p-value		DEG	p-value	adj.p-value		DEG	p-value	adj.p-value		DEG	p-value	adj.p-value
				GADD45A	0.00396825	0.020775		IL17F	0.0436508	0.0768254		GADD45A	0.00396825	0.0174603		CXCL2	0.0238095	0.0805861		IL17F	0.0198413	0.0415722		GADD45A	0.00396825	0.0232804		GADD45A	0.0198413	0.0727513
				IFNG	0.0198413	0.0441468		GADD45A	0.00396825	0.0166289		IFNG	0.00396825	0.0174603		SERPINE1	0.00793651	0.0537241		GADD45A	0.00396825	0.015873		IFNG	0.00396825	0.0232804		IFNG	0.00396825	0.0498866
				CXCL2	0.00793651	0.0271673		IFNG	0.00396825	0.0166289		CXCL2	0.0277778	0.0568475		IL1R1	0.00396825	0.0349206		IFNG	0.00396825	0.015873		SOD2	0.00793651	0.0291005		PTGS2	0.00793651	0.0498866
				SOD2	0.015873	0.0392416		CXCL2	0.0277778	0.0596206		PTGS2	0.00793651	0.0249433		EREG	0.0198413	0.0793651		SOD2	0.00793651	0.0205415		PDK4	0.0396825	0.0851723		SOD2	0.00793651	0.0498866
				SERPINE1	0.00793651	0.0271673		SOD2	0.00793651	0.0258671		SOD2	0.00793651	0.0249433		IL6	0.0198413	0.0793651		SERPINE1	0.00793651	0.0205415		SERPINE1	0.00793651	0.0291005		SERPINE1	0.00793651	0.0498866
				IL1R1	0.00793651	0.0271673		PDK4	0.031746	0.0649686		PDK4	0.0238095	0.0511034		TNFAIP3	0.015873	0.0735171		IL1R1	0.00793651	0.0205415		CD14	0.0119048	0.0308123		CD14	0.015873	0.0665155
				CASP3	0.0515873	0.0976866		SERPINE1	0.00793651	0.0258671		SERPINE1	0.00793651	0.0249433		CXCL8	0.0238095	0.0805861		CASP3	0.0119048	0.026862		IL1R1	0.00793651	0.0291005		IL1R1	0.00793651	0.0498866
				PLAT	0.0119048	0.0321068		BCL10	0.0436508	0.0768254		CD14	0.015873	0.0367586		CSF3	0.00396825	0.0349206		PLAT	0.00396825	0.015873		CASP3	0.0515873	0.0986888		IL1R2	0.00396825	0.0498866
				PIAP;BIRC3	0.015873	0.0392416		CD14	0.015873	0.0436508		IL1R1	0.00793651	0.0249433		BCL7B	0.0119048	0.0616246		BCL6	0.00396825	0.015873		PLAT	0.0119048	0.0308123		FKBP5	0.0238095	0.0805861
				FKBP5	0.047619	0.0963203		IL1R1	0.00793651	0.0258671		CASP3	0.0515873	0.0907937		ICAM1	0.0119048	0.0616246		IL1R2	0.0198413	0.0415722		BCL6	0.0436508	0.0873016		EREG	0.0119048	0.0551378
				EREG	0.00396825	0.020775		CASP3	0.0595238	0.0970018		PLAT	0.00396825	0.0174603		NFKB2	0.0277778	0.0842912		PIAP;BIRC3	0.00793651	0.0205415		IL1R2	0.00396825	0.0232804		CSF3	0.0119048	0.0551378
				IL6	0.0119048	0.0321068		PLAT	0.00396825	0.0166289		ACTG1	0.0396825	0.0759144		MYC	0.00396825	0.0349206		EREG	0.00396825	0.015873		PIAP;BIRC3	0.015873	0.0388007		CD1E	0.0119048	0.0551378
				TNFAIP3	0.00793651	0.0271673		IL1R2	0.0119048	0.0349206		BCL6	0.00396825	0.0174603		BCL3	0.00396825	0.0349206		TNFAIP3	0.00793651	0.0205415		FKBP5	0.00793651	0.0291005		CASP1	0.0238095	0.0805861
				CSF3	0.00396825	0.020775		PIAP;BIRC3	0.031746	0.0649686		IL1R2	0.00396825	0.0174603		PLAUR	0.00396825	0.0349206		CSF3	0.00396825	0.015873		EREG	0.00396825	0.0232804		CX3CR1	0.00396825	0.0498866
				BCL7B	0.00396825	0.020775		FKBP5	0.0238095	0.0582011		PIAP;BIRC3	0.031746	0.0634921		CX3CR1	0.00396825	0.0349206		BCL7B	0.00396825	0.015873		TNFAIP3	0.015873	0.0388007		TLR4	0.0198413	0.0727513
				ICAM1	0.00793651	0.0271673		EREG	0.00396825	0.0166289		FKBP5	0.00793651	0.0249433		MT1A	0.00793651	0.0537241		ICAM1	0.00793651	0.0205415		CSF3	0.0119048	0.0308123		MYO5C	0.0119048	0.0551378
				NFKB2	0.00396825	0.020775		IL6	0.0357143	0.0698413		EREG	0.0119048	0.029932		RELB	0.00396825	0.0349206		NFKB2	0.00396825	0.015873		BCL7B	0.00396825	0.0232804		MT1A	0.00793651	0.0498866
				MYC	0.00396825	0.020775		TNFAIP3	0.015873	0.0436508		TNFAIP3	0.0396825	0.0759144		CCL20	0.00396825	0.0349206		MYC	0.00396825	0.015873		CD1E	0.0119048	0.0308123		NFKBIA	0.015873	0.0665155
				CH25H	0.0198413	0.0441468		CSF3	0.00396825	0.0166289		CSF3	0.00396825	0.0174603		IL12A	0.0119048	0.0616246		CH25H	0.00396825	0.015873		ICAM1	0.00793651	0.0291005		TIMP1	0.00793651	0.0498866
				BCL3	0.00396825	0.020775		SELE	0.0357143	0.0698413		BCL7B	0.00396825	0.0174603		SOCS1	0.0277778	0.0842912		BCL3	0.00396825	0.015873		NFKB2	0.0198413	0.04477		ITGA4	0.00793651	0.0498866
				PLAUR	0.0119048	0.0321068		BCL7B	0.00396825	0.0166289		CD1E	0.0119048	0.029932		NFKBIA	0.0238095	0.0805861		PLAUR	0.0119048	0.026862		BCL3	0.00396825	0.0232804		XCL1	0.00396825	0.0498866
				CX3CR1	0.00396825	0.020775		ICAM1	0.00793651	0.0258671		ICAM1	0.00793651	0.0249433		THBS1	0.015873	0.0735171		CX3CR1	0.00396825	0.015873		PLAUR	0.00396825	0.0232804		AREG	0.00396825	0.0498866
				TLR4	0.0119048	0.0321068		NFKB2	0.00396825	0.0166289		NFKB2	0.00396825	0.0174603		CCL2	0.00793651	0.0537241		ARPC1A	0.0277778	0.0568475		CX3CR1	0.00396825	0.0232804		TCRD	0.00396825	0.0498866
				ARPC1A	0.0119048	0.0321068		MYC	0.0277778	0.0596206		CD44	0.0555556	0.0958606		SOCS3	0.0277778	0.0842912		MT1A	0.00793651	0.0205415		TLR4	0.0436508	0.0873016		CCR4	0.0277778	0.090535
				MT1A	0.00396825	0.020775		CD44	0.047619	0.0821662		BCL3	0.00396825	0.0174603		ITGA4	0.0238095	0.0805861		RELB	0.00396825	0.015873		ARPC1A	0.0119048	0.0308123		SGK1	0.00793651	0.0498866
				RELB	0.00396825	0.020775		CH25H	0.00396825	0.0166289		PLAUR	0.0198413	0.0436508		IL17RA	0.00396825	0.0349206		CCL20	0.00396825	0.015873		MT1A	0.00793651	0.0291005		CD1D	0.0119048	0.0551378
				CCL20	0.00396825	0.020775		BCL3	0.00396825	0.0166289		CX3CR1	0.00396825	0.0174603		MAFF	0.0119048	0.0616246		IL12A	0.0119048	0.026862		RELB	0.00396825	0.0232804		ALOX15B	0.0198413	0.0727513
				IL12A	0.0119048	0.0321068		PLAUR	0.00396825	0.0166289		MYO5C	0.0277778	0.0568475		XCL1	0.0198413	0.0793651		STAT3	0.0119048	0.026862		STAT3	0.0436508	0.0873016
				STAT3	0.0357143	0.0756803		CX3CR1	0.00396825	0.0166289		ARPC1A	0.0515873	0.0907937		AREG	0.00396825	0.0349206		SOCS1	0.00396825	0.015873		SOCS1	0.0119048	0.0308123
				SOCS1	0.00396825	0.020775		TLR4	0.0198413	0.0498866		MT1A	0.00396825	0.0174603						NFKBIA	0.00793651	0.0205415		NFKBIA	0.00793651	0.0291005
				NFKBIA	0.00793651	0.0271673		ARPC1A	0.0119048	0.0349206		RELB	0.0119048	0.029932						THBS1	0.00793651	0.0205415		MYD88	0.0198413	0.04477
				MYD88	0.0515873	0.0976866		MT1A	0.00396825	0.0166289		STAT3	0.0119048	0.029932				0		TGFA	0.0119048	0.026862		TGFA	0.00396825	0.0232804
				THBS1	0.00793651	0.0271673		RELB	0.00396825	0.0166289		SOCS1	0.00396825	0.0174603						TIMP1	0.00793651	0.0205415		TIMP1	0.00793651	0.0291005
				TGFA	0.0198413	0.0441468		IL12A	0.0436508	0.0768254		GPX4	0.0436508	0.0817291						SOCS3	0.00396825	0.015873		SOCS3	0.0119048	0.0308123
				TIMP1	0.00793651	0.0271673		STAT3	0.0277778	0.0596206		NFKBIA	0.00793651	0.0249433						ITGA4	0.00793651	0.0205415		ITGA4	0.0238095	0.052381
				CCL2	0.015873	0.0392416		SOCS1	0.00396825	0.0166289		TGFA	0.00396825	0.0174603						IL17RA	0.00396825	0.015873		IL17RA	0.0119048	0.0308123
				SOCS3	0.00396825	0.020775		NFKBIA	0.00793651	0.0258671		TIMP1	0.015873	0.0367586						MAFF	0.00396825	0.015873		MAFF	0.00396825	0.0232804
				ITGA4	0.0515873	0.0976866		THBS1	0.0396825	0.0759144		ITGA6	0.00396825	0.0174603						XCL1	0.00396825	0.015873		XCL1	0.00396825	0.0232804
				IL17RA	0.00396825	0.020775		TGFA	0.0198413	0.0498866		SOCS3	0.00396825	0.0174603						AREG	0.00396825	0.015873		AREG	0.00396825	0.0232804
				MAFF	0.00396825	0.020775		TIMP1	0.00396825	0.0166289		ITGA4	0.015873	0.0367586						CCL14	0.0198413	0.0415722		TCRD	0.00396825	0.0232804
				XCL1	0.0119048	0.0321068		SOCS3	0.00396825	0.0166289		TNF	0.0119048	0.029932						TCRD	0.00396825	0.015873		ADM	0.0515873	0.0986888
				AREG	0.00396825	0.020775		ITGA4	0.0555556	0.0940171		IL17RA	0.00396825	0.0174603						SGK1	0.00793651	0.0205415		CCR4	0.00396825	0.0232804
				TCRD	0.00396825	0.020775		TNF	0.0595238	0.0970018		MAFF	0.00396825	0.0174603						VCAM1	0.00396825	0.015873		SGK1	0.00793651	0.0291005
				ADM	0.0277778	0.0602981		IL17RA	0.00396825	0.0166289		XCL1	0.00396825	0.0174603						CD1D	0.0357143	0.0714286		VCAM1	0.0198413	0.04477
				SGK1	0.00793651	0.0271673		MAFF	0.00396825	0.0166289		AREG	0.00396825	0.0174603						ALOX15B	0.0436508	0.0853616		CD1D	0.0119048	0.0308123
				VCAM1	0.0198413	0.0441468		XCL1	0.00396825	0.0166289		LOC102160313	0.00396825	0.0174603										ALOX15B	0.0119048	0.0308123
				ALOX15B	0.0436508	0.090347		AREG	0.00396825	0.0166289		ADM	0.0119048	0.029932
								TCRD	0.00396825	0.0166289		CCR4	0.0198413	0.0436508
								ADM	0.0277778	0.0596206		SGK1	0.00793651	0.0249433
								SGK1	0.00793651	0.0258671		ACTB	0.047619	0.0873016
								VCAM1	0.0277778	0.0596206		CD1D	0.0119048	0.029932
								IL27	0.0119048	0.0349206
								CD1D	0.0198413	0.0498866
								ALOX15B	0.0436508	0.0768254

## Sheet: Individual values
Gene expression fold changes (FC) of the differentially expressed genes (DEG) versus Death. The gene list corresponds to the genes that were found differentially expressed at least once (p<0.1). The list list is ranked according to the mean FC values in the Control group at 2H EVLP.
		Control 0H					WI 0H						Control 2H					WI 2H						Control 4H					WI 4H						Control 6H					WI 6H
DEG list		Pig1	Pig2	Pig3	Pig4	Pig5	Pig1	Pig2	Pig3	Pig4	Pig5		Pig1	Pig2	Pig3	Pig4	Pig5	Pig1	Pig2	Pig3	Pig4	Pig5		Pig1	Pig2	Pig3	Pig4	Pig5	Pig1	Pig2	Pig3	Pig4	Pig5		Pig1	Pig2	Pig3	Pig4	Pig5	Pig1	Pig2	Pig3	Pig4	Pig5
IL6		1.43436	1.16518	2.24682	12.5744	17.9215	5.31143	6.68612	80.0545	81.5551	75.3865		5.37773	5.81258	109.921	106.627	334.222	0.625281	8.34234	225.878	32.3644	128.188		6.5794	4.61519	43.842	195.311	64.7159	3.49794	0.972091	14.7771	18.4596	262.284		6.39125	1.02709	14.5663	8.1309	114.072	48.6417	0.422596	55.0366	55.3089	67.2067
MT1A		1.76712	1.31454	1.89065	0.485457	2.01338	12.194	27.212	640.436	18.452	9.01442		20.0843	98.1679	22.9008	42.8561	255.055	22.4023	92.6971	719.276	96.0915	180.658		27.4352	24.6308	153.197	20.2049	145.014	18.6423	43.1463	1347.71	62.3923	320.235		48.238	7.17296	161.072	32.7952	71.5954	140.958	18.118	1129.38	16.016	463.856
AREG		0.891559	2.19247	2.56132	4.2205	8.89886	11.6649	1.85725	12.6399	21.6712	14.0377		23.0069	13.5308	90.2796	39.3538	233.886	11.1007	5.67827	72.7766	40.9939	65.3953		15.4331	7.55478	48.3432	26.7345	200.165	9.57654	22.2412	162.499	33.0207	198.224		14.6832	5.75002	95.4427	18.3463	60.1626	36.356	9.02765	58.1746	11.0459	96.1046
CXCL2		1.19947	1.68945	2.45698	8.59451	12.6724	5.3004	4.71145	2.96269	18.7615	22.4125		6.02933	1.35302	60.0182	11.5789	13.4979	0.999014	2.39239	20.8128	2.06671	5.70456		1.89731	1.7794	3.60061	5.92014	8.74857	0.627421	1.11587	2.91055	1.93898	7.37165		1.13139	1.47179	7.0497	4.10509	12.0486	3.12991	0.392115	3.6058	2.59807	4.08556
CSF3		1.89133	0.934041	1.02803	0.861794	1.33758	20.0718	100.857	2.26249	2.78312	5.52216		42.9027	12.4423	4.11339	8.15921	13.9642	15.6228	51.8924	3.07461	4.86465	6.3296		44.4452	32.433	9.35179	2.45144	4.69149	19.5827	6.20385	1.09527	1.35032	13.1865		9.10777	6.0359	1.14755	1.5267	2.14027	66.0333	1.92032	1.90438	2.03135	5.25079
GADD45A		1.13635	1.24191	0.82524	0.796317	1.81582	1.8202	1.7233	0.673108	3.61176	3.53874		8.31086	13.1974	2.67275	12.505	24.9275	11.9387	10.7962	8.5647	15.5553	18.2158		7.96103	7.15718	7.60128	12.3945	31.4949	11.0311	22.2104	7.16661	8.58785	24.7437		11.5282	9.11074	3.4619	12.7058	19.6138	15.6938	1.17475	11.7804	17.5627	31.9453
SERPINE1		1.12537	1.4365	1.39657	0.624778	2.01199	6.85949	3.87224	7.53658	1.92746	3.48518		11.127	12.2625	5.78504	5.99363	10.8353	4.20929	6.77608	14.414	8.17	6.55736		13.4446	2.15157	9.83716	4.6804	18.3162	10.3855	10.2615	7.63851	3.83253	11.2745		15.2962	3.02843	11.0163	3.65131	4.07216	32.1138	1.33547	5.80509	4.23816	5.95266
CXCL8		1.05805	0.964302	1.37162	6.65028	5.00934	1.42119	14.0468	10.4607	15.9193	8.20347		1.40444	2.1828	25.1472	6.65496	7.6035	0.352227	2.80588	10.0033	3.37137	3.48973		1.26747	4.45489	5.14169	7.52468	3.06959	0.18422	1.48264	10.1071	4.76771	13.4822		0.326487	1.38566	4.40628	3.82753	4.44381	2.66682	0.887212	16.916	2.08123	5.89108
THBS1		1.07133	2.36946	0.711475	0.944364	5.15732	2.82275	1.13066	3.56255	3.40512	12.1025		2.37676	5.08124	3.50236	4.09093	24.4653	1.75148	5.33856	4.35418	5.1349	8.33461		1.98612	2.87466	3.65087	0.897902	13.2145	0.771375	1.84186	2.99237	0.945597	11.0961		0.989038	0.762373	2.11486	1.16588	3.86856	2.48306	1.04561	1.12453	0.829572	5.64328
MAFF		1.27227	2.68618	0.688671	1.45338	2.26517	3.65558	1.49192	3.2063	8.46614	4.77412		4.48777	6.02591	6.94188	6.2655	14.5774	4.54279	4.29439	5.98106	5.96423	5.93445		3.40571	4.91568	3.90478	7.24824	13.5766	3.47619	9.71466	6.67742	4.53247	6.72711		5.03537	3.42373	5.18219	3.91881	6.46565	7.49081	0.82208	7.92999	4.62816	9.96958
CCL20		2.08118	1.2046	2.15829	1.24006	2.40764	16.2808	179.915	10.0904	2.72396	3.13015		17.6917	2.94482	7.82628	2.07115	5.1539	1.35433	4.68956	4.01222	3.51211	2.08365		4.21332	2.13227	1.3179	0.86252	0.762626	1.68472	2.65583	0.915283	0.589391	1.1983		1.43903	5.37986	0.539077	1.43536	3.5598	5.81638	0.387254	1.05359	1.4625	1.04068
EREG		1.93509	1.06848	1.33597	2.06682	2.98064	6.08434	0.750628	1.6076	4.83563	4.32061		7.74893	3.5166	8.68381	4.61852	9.02961	3.282	2.22754	2.86672	4.86465	2.72662		8.66954	3.64619	4.01456	2.59481	7.39242	2.82942	2.85435	4.66634	2.57094	9.58638		7.65869	1.03352	4.18017	2.50258	3.15972	16.6231	1.07576	1.69621	1.76228	6.04412
SOCS3		1.59594	1.16357	0.860285	1.13557	2.31919	2.14073	2.6375	2.73191	3.98258	3.60559		3.5357	3.31999	8.98381	5.39428	11.5008	5.93224	2.6035	10.2489	7.82091	7.18065		4.06416	1.46448	5.48405	5.0793	14.7439	7.75166	2.63201	4.57347	2.67641	10.1893		7.57423	1.30728	4.388	4.88519	7.60947	10.9368	0.116415	13.8741	4.24993	11.6684
PDK4		0.992681	0.999001	0.575499	0.467946	0.307492	0.282848	0.771196	0.116541	0.122233	0.238859		1.53581	21.2175	0.291451	5.35702	3.65701	2.66766	11.0613	1.48185	2.66537	3.32445		2.35701	6.54953	1.17303	9.0294	10.5053	2.2153	33.1322	1.73663	3.98698	3.27839		3.57043	16.1848	2.23855	9.98951	5.65605	1.044	5.20302	2.13069	7.38419	4.59012
ALOX15B		0.559963	0.4916	0.995771	1.18708	3.26848	5.21657	7.49626	1.84409	1.09635	0.714118		4.65893	8.98289	1.76581	4.84814	11.4769	14.3063	8.74496	1.37117	8.90328	7.81971		6.39062	5.50747	4.41142	4.98167	24.9168	37.6481	6.39154	2.58881	4.80087	21.978		20.7508	4.58705	3.00541	9.85882	4.32229	46.7573	1.51398	1.59695	8.29039	16.0059
TNFAIP3		0.984459	1.88499	0.997844	0.662235	1.8617	2.50203	4.51013	1.21076	2.05011	5.34887		2.81864	5.94295	6.70077	4.1943	7.55622	2.52727	10.1082	3.24992	2.1204	4.65608		1.87639	10.5005	2.98399	1.65019	8.48578	2.45463	9.56102	2.68197	1.04124	4.63313		1.56819	5.42479	1.50479	1.33368	4.30435	5.28946	2.80179	2.20735	1.20869	3.67701
IL12A		1.01214	0.685656	0.702654	0.63306	1.58845	11.9348	4.10155	11.7934	1.58195	5.80073		1.80876	6.45394	2.47826	1.80429	11.0706	3.78837	6.71996	2.31402	4.96687	4.88079		3.48934	3.99277	5.36747	0.63009	4.30809	1.75748	0.836341	1.93897	0.951514	1.87383		1.17862	0.685186	0.623544	0.506072	0.522606	2.48306	0.163159	0.345874	0.249038	1.96637
CCL2		1.09233	0.743064	1.59979	2.46641	4.88589	2.01266	4.36255	10.3813	3.18591	8.02908		1.97246	2.06076	6.15743	3.70232	8.87449	0.440611	3.08539	6.54504	7.1967	2.95901		1.52939	2.12637	5.10263	1.57858	1.75692	0.664115	0.663498	1.97971	1.82424	5.55192		1.92933	0.212063	1.86679	0.449507	0.80318	6.37807	0.282897	2.27887	0.924945	1.59497
PLAT		1.7093	1.29375	0.452781	1.36076	0.876983	3.69891	5.04261	0.647032	1.71559	2.78994		3.88792	9.50825	1.09682	3.89178	4.30993	6.33163	11.4039	1.31167	4.96343	3.26055		9.13216	5.42413	1.87936	6.06972	7.9285	10.8792	11.315	2.68011	2.01433	4.6171		9.37682	4.28878	1.04143	8.39433	4.82589	19.9059	0.480081	1.9949	6.22658	5.7459
SGK1		1.26348	2.78863	0.828105	0.800745	2.11935	2.12005	1.12519	0.747378	1.87736	3.2048		3.22433	3.64819	4.48879	2.69154	6.75364	2.76174	4.30929	2.83904	1.31616	5.68482		3.87973	6.49978	2.56195	1.93004	12.2189	2.90695	5.8692	3.28135	1.47662	3.92308		3.17355	6.13715	2.28242	1.5267	8.03777	5.52939	4.08787	2.04389	1.31534	6.1285
NFKBIA		0.966876	1.96368	1.02377	0.694678	1.62972	1.70775	4.89792	1.08817	1.44564	2.79187		2.30857	5.12013	3.68925	2.69154	6.15886	3.05586	6.71996	2.67104	1.28818	4.84708		2.00688	6.36601	2.99642	2.10035	8.52115	2.86295	7.68031	3.05737	1.52446	4.95879		2.57415	5.45874	2.3876	2.7046	6.38991	4.33226	2.1545	2.75742	1.54911	5.78988
TIMP1		1.63173	1.57086	0.636788	1.1797	1.86687	1.54125	15.7925	1.20073	1.46582	1.93085		3.05463	7.87991	1.28016	1.81684	5.47426	4.04903	6.72462	2.89468	2.67462	3.8135		3.91485	4.4364	2.37552	2.51338	4.19319	5.38335	6.70001	2.98616	2.33804	6.81629		7.59526	3.85991	2.43271	5.13874	2.00666	13.3903	2.25379	3.47574	5.1175	5.85851
BCL3		1.24177	1.20544	0.925873	0.880512	1.76862	2.24716	5.499	1.87113	3.4004	2.72496		3.18214	5.49142	2.25375	3.14799	4.98179	3.99606	5.40184	2.88866	4.2703	4.67224		3.0694	3.7539	2.92258	3.30266	10.1756	4.86859	6.13118	2.7804	2.10716	4.17272		4.28145	2.43609	1.77223	3.67416	3.94164	9.71437	0.164066	3.75111	2.46646	6.70173
IL1R1		1.0334	0.923739	0.769976	1.00515	1.43955	2.10833	2.93055	1.88023	1.36103	2.56727		2.62624	6.29052	1.30254	2.6252	5.74642	2.426	4.10235	3.04914	3.47096	4.41715		4.82643	2.99258	4.2464	2.91527	12.3466	4.47071	6.50326	6.56725	1.87943	4.6171		4.32619	2.86904	2.81388	3.38795	4.66474	11.4092	2.53564	4.83099	3.15456	5.65111
MYC		1.60704	1.44349	0.679189	0.813613	2.31117	2.34258	1.56392	2.01798	3.05189	5.26792		2.3198	3.28565	2.87852	2.60526	7.49363	1.49131	3.59116	2.7215	2.38392	2.59029		2.28146	2.21206	2.55663	0.952394	5.53295	1.08787	1.59457	1.48379	0.909595	2.3424		1.41922	0.639745	1.01365	1.17888	1.35924	3.0212	0.074395	1.31523	0.808007	2.70857
SOCS1		2.36592	1.70121	1.82372	1.13557	1.33295	1.86749	3.00251	1.17765	1.59738	2.3591		2.25949	4.47901	3.92945	1.8181	6.04886	3.60644	4.31827	3.18303	3.0112	5.05642		2.05759	2.61062	4.19375	1.91008	7.27551	5.1355	3.26971	2.77654	1.05504	3.68327		2.95283	1.38182	1.90866	1.87828	2.89346	5.84467	0.384845	3.76413	1.46758	5.11429
IL17F		0.871397	1.4728	0.571524	0.240051	0	0.958666	60.6388	2.35857	1.2064	2.71553		1.00277	3.81896	4.36302	2.40732	6.3408	3.44517	2.39903	11.5787	2.95947	13.9106		15.369	1.64763	3.69927	2.02599	5.54446	5.42456	1.61683	5.239	1.12998	10.9282		3.67336	1.11232	1.23419	0.625644	4.89326	23.2172	0.859965	4.2821	0.816452	12.2655
RELB		1.69396	1.70003	1.03518	0.644573	1.559	2.8483	5.65752	2.67754	1.41785	2.3821		2.43851	7.15613	1.64527	1.89531	4.58101	4.69973	7.40989	3.15011	2.61414	6.00064		3.69854	3.95421	3.02145	1.75519	8.31691	5.08238	8.83459	5.51855	1.41059	4.0558		2.50376	3.62899	1.84109	0.861794	3.4314	9.11423	1.49004	2.18907	0.856449	3.75427
NFKB2		1.84728	1.595	1.29674	0.715198	1.02856	5.01448	4.17035	1.10873	1.09863	1.42034		3.51615	4.79051	2.26157	2.00615	4.87251	4.3668	2.56588	1.60259	1.59918	2.77044		4.69445	3.56127	1.59576	1.48106	5.85248	4.29752	5.61063	2.77847	0.658976	2.63716		3.60275	1.70949	1.86421	1.11529	2.07455	12.4418	0.866547	2.27571	0.999611	2.87295
ADM		1.21453	1.79945	1.57231	2.45618	2.02739	0.639981	1.99055	1.45287	3.33042	2.39701		3.57018	5.84085	3.55618	1.64767	2.31444	1.13412	4.79142	1.07953	1.1434	1.07409		3.8905	6.25232	2.99642	1.39149	1.99039	1.37221	4.48207	2.57986	1.67748	1.47528		1.81516	5.11087	1.93129	2.43414	1.73965	6.39135	0.875604	0.876192	1.67765	1.97456
IL1R2		0.944356	0.574173	0.577497	1.73798	0.748265	1.22103	6.57126	0.967216	1.61743	1.10514		0.927229	6.33867	0.766484	4.65709	4.12863	3.89758	1.89271	1.3309	6.81322	2.61374		8.25894	1.28377	2.74203	20.4869	16.5075	8.97247	18.078	6.72386	14.7056	6.32466		27.2484	8.24528	6.13712	49.0919	16.9451	26.3937	4.96004	12.3062	32.9782	25.3433
BIRC3		0.939785	0.9321	0.789979	1.18133	1.96104	1.1632	2.3492	1.14307	1.53976	2.4661		1.20664	4.14158	1.95929	3.85153	5.58541	3.40954	3.01771	2.9229	2.11014	4.87741		1.18424	2.24449	1.25461	3.17692	8.883	2.23071	7.70163	2.44408	1.44323	5.84818		1.4652	2.22463	1.32552	2.65813	3.78894	3.59532	0.926171	2.20582	1.4334	4.71263
SELE		0.917896	1.71185	1.00827	0.672411	2.61103	0.769557	7.22586	1.70044	2.49961	5.12387		0.574348	2.37541	2.19212	5.76544	5.78238	0.573783	10.8939	2.71397	1.80042	2.48305		0.720443	10.736	2.69492	3.72601	13.6332	2.10017	16.2928	1.2094	1.33357	10.7927		0.776522	21.1791	1.05963	3.32514	20.2633	2.90416	0.218598	2.16493	1.07582	11.8559
ICAM1		1.39224	1.05889	0.872294	0.850519	1.63878	1.80513	2.98384	1.37927	1.75528	1.73416		2.56507	5.29701	1.41748	2.43586	4.56199	4.29774	3.25905	2.12197	1.92965	2.72662		2.8127	3.38086	1.96597	2.2063	8.88916	4.73218	7.00878	2.91257	1.61585	4.2486		3.07183	2.94561	1.68245	2.11318	5.29194	8.40426	0.640535	2.13216	2.002	4.81833
BCL7B		1.14902	1.42066	0.826958	1.08479	1.38763	1.33988	1.5542	1.30578	1.83363	1.98238		1.90792	4.18486	1.74391	1.94454	2.99108	2.93341	3.29311	1.32998	1.83316	2.22548		2.87977	2.99051	2.29142	2.20783	4.67851	2.12065	4.64978	2.63224	1.45326	2.08491		3.07396	3.55431	1.93934	2.23522	2.95631	5.03894	0.885369	1.58702	2.05971	2.79633
SOD2		1.25388	0.884882	0.776407	0.937191	1.22486	2.90412	6.32108	1.31486	1.07826	1.84963		2.45377	4.17617	1.30344	1.37786	3.43584	4.34567	3.72813	1.79926	3.28146	3.16261		2.72821	2.17707	1.71148	2.78105	8.62813	7.46688	7.06243	2.38881	1.94976	4.09535		3.30145	3.04949	1.36942	3.66145	6.61067	12.6067	1.8717	4.43311	2.95968	5.22899
FKBP5		1.19532	1.06478	0.669839	0.761764	1.23852	1.06592	1.03395	0.925247	0.70062	1.25722		1.51361	4.59218	0.545	2.42911	3.5251	3.46673	1.76474	1.04348	1.8834	2.07644		2.3456	1.43434	3.16727	5.07578	17.8524	3.13509	9.25456	3.94573	3.42546	3.75025		6.21648	3.85457	3.26835	10.2632	8.62662	5.78421	1.24518	4.6729	6.52709	9.51058
TGFA		2.54983	0.421486	0.728442	0.822687	1.53116	1.88178	1.11897	0.815021	0.673479	1.15928		2.11697	3.60795	1.23399	1.27141	4.0831	5.2948	2.02154	1.65336	2.68763	3.62283		5.87242	1.06687	1.73296	3.74413	10.0286	7.92552	7.00393	3.96767	1.84331	3.21092		6.6719	2.55721	2.2308	2.48529	3.06268	8.05074	0.658543	1.88468	2.75383	8.58926
BCL10		0.756495	2.6806	1.03447	0.878683	1.3019	1.11504	2.06218	0.660628	1.41001	2.24581		1.62225	3.56569	1.33823	1.52671	3.19024	1.33291	2.77685	1.2954	1.30888	2.6047		2.03631	3.52199	1.40663	1.77354	4.03354	0.784315	3.62044	1.86515	1.12529	1.30857		1.17944	2.19401	1.01788	1.78932	2.81044	1.72443	0.333406	1.16985	1.21963	1.75264
IL17RA		0.801294	1.35525	1.3249	0.844059	1.16604	1.7256	1.93746	1.80489	1.46379	1.37863		1.29504	3.21135	1.70684	2.06255	2.73334	2.76749	3.09395	1.66486	2.18304	2.65943		2.13755	3.11534	3.82973	2.12672	5.57916	1.68355	3.35931	2.71375	1.26689	2.37181		3.05273	1.97324	1.79946	1.89004	1.58754	3.16921	0.386181	2.43061	1.69049	3.24796
VCAM1		0.944356	0.792541	0.999228	1.10989	1.47082	0.856842	4.03668	0.705105	1.00745	1.94158		0.932385	3.81367	1.17148	2.07978	2.7715	1.40209	3.27945	1.33182	1.90572	1.83543		0.976002	2.38732	1.00782	1.65477	3.5481	1.80563	4.26092	1.49515	1.06164	2.68512		1.03534	2.07854	0.420321	1.1797	1.53347	3.13642	0.236736	0.835851	1.06839	2.88692
PLAUR		1.38166	1.24881	0.910598	1.06689	1.98291	2.40011	1.7233	1.54854	2.12978	3.40637		1.53687	2.02256	1.8873	1.51932	3.22805	2.63824	1.67186	1.67993	1.02622	2.01966		2.87579	1.64079	1.70201	1.10775	3.81332	2.29661	3.19577	1.93092	1.03763	3.22207		3.18016	1.23419	1.99386	1.07282	2.44493	7.53768	0.85107	1.55759	0.96222	2.67314
CD14		1.24264	1.16518	0.652878	0.589439	1.67902	1.20339	4.54465	0.978002	0.840724	2.14687		1.15829	3.35004	0.717638	1.58275	2.84941	3.46673	1.93919	1.08253	1.13866	2.00155		1.97104	1.55983	1.09145	2.56797	9.14541	3.46896	5.87327	1.43424	2.08825	2.15097		3.07609	3.5371	0.930167	3.79583	7.07532	5.51408	1.45231	3.20499	2.21367	4.81833
MYD88		1.18954	0.895992	0.980022	1.02131	1.68368	0.510896	1.32792	0.707063	0.827427	1.182		1.30858	3.30392	0.776645	1.63063	2.0529	1.15235	1.15465	0.816431	1.22802	1.24411		1.33326	1.46448	0.771235	2.68074	3.77911	1.64206	3.01084	1.48791	1.87943	1.75806		1.53698	1.1077	0.943806	2.53575	2.40127	2.32805	0.251451	1.46746	2.32534	2.61087
STAT3		1.1846	1.12471	0.650619	0.543901	1.14601	1.85588	2.2582	0.943379	1.00605	1.9578		1.45498	3.39681	1.13786	1.15944	1.81713	2.1834	2.19231	1.37879	1.38255	2.12891		2.72443	1.62833	1.04917	1.45663	4.85357	1.86413	4.95939	1.67283	0.86053	1.82006		2.19786	1.9911	1.02	1.37498	2.76791	3.67087	0.404259	1.83187	1.42745	2.57136
IL27		1.28201	1.08942	0.715432	0.647708	0.982562	0.9761	2.39026	0.728959	0.675348	1.31424		0.668963	3.69143	0.50046	1.50361	1.93544	4.51453	2.51481	0.790262	1.16097	0.853886		0.936893	2.35119	1.43718	1.4924	5.556	7.15278	7.22083	1.12139	0.884109	1.04753		1.69478	2.71804	0.702983	0.760181	1.41696	7.03291	0.90272	1.69857	0.934612	1.81949
ARPC1A		1.27757	1.12705	1.0784	0.641008	1.46472	1.50744	1.07861	1.43585	0.809276	1.82923		1.58227	2.64301	1.15295	1.07955	1.77604	2.35966	1.39905	1.01284	1.31799	1.65992		1.99578	1.86657	1.44818	0.996285	3.43914	1.82577	1.77666	2.37066	1.05724	1.40249		2.45734	1.33382	1.08415	1.31897	1.40133	3.29464	0.47118	1.16338	0.848178	1.94873
CASP3		1.02983	0.315029	1.79612	0.924289	0.999044	1.33709	1.39491	1.6666	0.70062	1.54139		0.892545	1.494	2.35925	1.3467	2.04864	2.48041	1.05223	2.23365	1.25731	1.51794		1.58442	0.781539	2.2103	1.21979	2.54567	1.93255	2.04509	3.12811	0.712172	1.36508		1.43505	1.10693	2.03575	1.73919	1.19234	2.9447	0.304888	2.93491	1.17645	2.02867
CH25H		0.917896	0.96765	0.921391	1.03844	1.86299	1.30414	1.19679	1.03879	0.778465	1.52123		1.19003	2.26919	1.13157	1.3199	2.16695	2.04568	2.80393	1.14108	1.08023	2.03371		1.37169	1.74037	1.30608	1.18973	2.24707	1.28833	2.59038	1.25901	0.619123	1.50003		1.98908	1.66621	0.731821	1.43437	1.4578	1.58241	0.380337	1.0427	0.831875	2.10458
ACTG1		0.875029	1.79696	1.26917	1.09765	2.31117	0.721015	0.985666	2.09494	0.410287	2.01284		0.927229	2.41192	2.42894	0.34043	1.8489	1.05817	1.64998	1.53624	0.813005	1.93739		0.547889	0.81699	1.25201	0.436372	2.00284	0.939852	1.41732	1.09527	0.186248	0.65701		0.584024	0.484836	0.977089	0.247829	0.414027	0.272461	0.340647	0.828353	0.303431	1.10155
CD44		1.21285	0.984564	0.857903	0.907151	1.10391	1.4991	1.76684	1.05257	0.648736	1.79282		1.42602	2.41694	1.02266	0.98516	1.92341	2.16682	2.03137	0.697083	1.17637	1.69715		1.91847	1.78434	1.42626	0.865515	2.88795	2.17725	2.63201	1.46235	0.686483	1.49795		2.73606	1.42758	0.958309	1.267	1.60636	4.18469	0.3998	1.11908	0.923023	2.26347
BCL6		1.44634	1.16115	0.972578	0.654477	1.0144	0.892609	1.7522	0.5212	0.542503	0.920975		1.00069	3.0067	1.3336	0.773477	1.26634	1.57525	2.91289	1.58272	1.11755	2.51946		1.32589	1.28111	0.76697	1.40798	3.74781	2.06266	5.30798	1.9756	0.792398	1.47528		1.98357	3.1071	1.34403	1.83453	3.13572	2.33451	0.696575	1.68333	1.14825	2.50278
TLR4		0.99751	0.887339	0.952563	0.958875	1.57857	1.16724	1.20178	1.37165	1.06341	1.53712		1.05995	1.39202	1.39313	1.36078	2.1253	1.08191	1.28739	1.16991	1.25644	1.72921		1.11571	1.20363	1.56509	1.07522	2.50021	1.41864	1.7853	2.06664	0.904565	1.60435		1.32786	0.979806	1.16842	1.85757	1.73724	1.95494	1.07725	2.15296	1.17972	2.39418
ACTB		1.66602	1.15473	1.04238	0.563472	1.94345	1.11273	1.16568	0.940767	0.722317	2.35256		1.43993	1.86242	1.11136	0.725692	1.99538	1.10235	1.30446	0.650401	0.744496	1.69245		0.893139	1.18788	1.25722	0.425323	2.47092	0.972321	0.978853	0.932574	0.418789	0.832191		0.816259	0.626145	0.568236	0.409636	0.800401	1.14879	0.0669557	0.491519	0.299253	1.33102
PTGS2		1.13085	1.69415	0.77051	2.24453	1.20049	0.734636	1.40949	1.09802	1.00884	0.950154		0.648419	1.42127	2.28363	1.20366	1.48933	0.886122	1.65916	1.57943	0.593096	0.785735		1.0935	1.57286	1.33445	1.8108	2.43859	1.1579	6.86454	2.89445	0.864715	1.56807		2.10541	3.22113	4.22679	2.55516	5.52815	1.98911	2.94721	3.41366	1.89926	3.47144
ITGA6		0.936534	0.913551	1.11179	1.134	0.99766	0.883377	1.22958	0.777497	0.756129	1.28988		1.15348	1.85855	1.10368	1.24697	1.20052	1.39337	1.22812	0.545028	0.764896	0.729063		1.13678	1.47876	0.852778	0.847703	1.05559	0.6904	1.53598	1.15853	0.537485	0.515479		0.812308	0.593602	0.360123	0.617887	0.382305	1.5693	0.157165	0.417636	0.572536	0.849999
GPX4		0.889091	0.804162	1.02732	0.97496	1.26718	0.845045	1.3042	1.0153	1.04009	1.31516		1.16312	1.18524	1.15856	0.814186	1.5907	1.02995	1.5982	1.07729	0.836441	1.83288		0.780763	1.20613	0.935132	1.02714	2.47092	1.36368	2.4371	1.51497	0.851039	0.97332		1.30957	1.47792	1.05377	1.55016	1.56027	1.27202	0.95089	1.13392	0.870212	1.25313
CD1E		1.38262	0.928232	0.573906	1.3208	1.35437	0.850923	4.89453	0.67826	1.05607	1.61243		1.13445	1.59348	1.42635	0.705359	0.906051	0.274063	1.09009	0.338072	0.915947	1.10735		0.511553	1.28912	0.318032	0.439712	0.481313	0.357374	0.671828	0.198373	0.0865272	0.356009		0.510895	0.313289	0.0548853	0.346137	0.252227	0.500736	0.0817493	0.0713629	0.316535	0.286287
MYO5C		1.40484	0.817651	0.955207	1.00446	1.52163	1.68541	0.53595	1.04457	0.77631	1.18528		1.19748	0.915848	1.40671	0.734803	1.19141	1.20378	0.740438	0.661312	0.802368	1.56929		1.0636	0.80854	0.862886	0.613711	2.29111	0.782686	0.764275	1.06311	0.378482	0.62416		0.74077	0.505775	0.571396	0.673343	0.745766	0.982222	0.187161	0.664489	0.482112	0.529438
TNF		1.01847	1.09852	0.919477	1.0206	1.07969	1.05125	1.05349	0.747896	0.701592	0.702823		2.14057	1.33346	0.876805	0.445479	0.635809	10.7672	0.678515	0.332034	0.317832	0.184043		1.11958	0.626936	0.498008	0.452701	0.348214	3.31155	0.621645	0.356825	0.279186	0.22098		1.08907	0.479156	0.2254	0.275938	0.148939	3.37555	0.168445	0.193086	0.221202	0.219841
CCL14		1.17398	0.787612	0.835022	0.638348	1.39341	0.579589	0.622079	0.674042	0.955749	1.28186		1.14076	1.27207	0.474779	0.915372	1.06339	1.08416	0.640137	0.391315	0.565397	0.57839		1.30945	0.961521	0.909561	1.0641	1.21423	1.18305	1.12597	0.414456	0.66264	0.686336		1.15998	0.996242	0.439996	0.910931	0.66748	0.89448	0.185225	0.531565	0.827849	1.00106
CCR4		0.873211	1.68011	0.757798	0.413631	1.23681	0.726533	1.73889	0.516525	0.366708	0.727104		0.759961	1.15523	0.572095	0.224444	1.42175	0.773556	0.626528	0.375374	0.299647	1.08908		0.761521	0.277467	0.202254	0.286306	0.989004	0.495345	0.932492	0.185346	0.153605	0.343406		0.548323	0.394629	0.166843	0.216346	0.344314	0.652532	0.158258	0.254779	0.205533	0.461222
CASP1		1.00167	0.951686	0.827531	0.654931	1.6252	0.617324	0.566902	0.586381	0.615873	1.42725		0.744321	0.803951	0.597631	0.856444	1.00602	0.868488	0.664551	0.417371	0.376922	0.593827		0.654269	0.898375	0.756411	0.534637	1.0733	1.01925	0.9694	0.321366	0.245585	0.461047		0.773835	0.540576	0.294341	0.404557	0.603655	0.544922	0.275352	0.194429	0.280377	0.716746
ITGA4		0.968889	1.21719	0.859093	0.549585	1.03284	0.60086	0.704255	0.508708	0.398514	1.0809		0.48937	0.862251	0.598046	0.645026	0.727321	0.60482	0.587415	0.357844	0.324286	0.508076		0.502417	0.614034	0.621248	0.465751	1.2193	0.364883	1.12285	0.320033	0.199063	0.348441		0.743342	0.481153	0.342354	0.481102	0.498891	0.478344	0.200455	0.436883	0.403444	0.688502
TCRD		0.846982	1.03782	1.14781	0.665917	1.15558	0.476022	1.94824	0.959869	0.56987	1.06602		0.359483	0.445402	0.803476	0.445479	0.573023	0.376462	0.582146	0.334343	0.273827	0.665318		0.331242	0.391041	0.342041	0.266948	0.39668	0.324773	0.588112	0.213054	0.146026	0.186079		0.406154	0.214131	0.171771	0.254443	0.14071	0.287199	0.041618	0.233471	0.244421	0.26289
CD1D		0.905259	0.865471	0.678249	0.403157	0.840093	0.381591	0.717062	0.321059	0.549695	0.724589		0.581559	0.569268	0.482074	0.534933	0.416291	0.516764	0.304065	0.343743	0.217236	0.244875		0.373183	0.475129	0.398939	0.291715	0.399439	0.340684	0.720547	0.227398	0.21335	0.249998		0.352599	0.284513	0.142651	0.193635	0.187219	0.284622	0.0724109	0.119354	0.128197	0.383828
XCL1		0.739388	0.893511	0.779103	0.869595	1.44155	0.151365	0.557163	0.756237	0.498513	0.616099		0.154213	0.584056	0.498038	0.523561	0.53725	0.279046	0.376952	0.282516	0.415908	0.7506		0.199984	0.284676	0.29694	0.305582	0.584408	0.26125	0.467217	0.223027	0.252665	0.237333		0.172432	0.286294	0.143544	0.341608	0.198718	0.306322	0.135217	0.176693	0.268025	0.355158
IFNG		0.927489	1.3403	1.89853	1.18626	1.77107	0.361258	0.993898	1.50724	0.501633	0.938373		0.270181	0.394523	1.06609	0.21219	0.215785	0.212359	0.219981	0.186133	0.168327	0.244197		0.209636	0.247138	0.334075	0.104504	0.361245	0.383821	0.568867	0.274008	0.136436	0.163798		0.21421	0.213391	0.167422	0.212777	0.0657801	0.212734	0.131611	0.411031	0.129897	0.23924
CX3CR1		1.30261	1.04794	0.724414	0.594775	1.14919	0.280311	0.913306	0.444086	0.372601	0.436555		0.19065	0.352374	0.327219	0.227578	0.22139	0.432741	0.185366	0.139603	0.139017	0.168534		0.265164	0.155436	0.111897	0.415993	0.497941	0.354413	0.83287	0.133628	0.15128	0.129856		0.643093	0.209289	0.13227	0.34019	0.167101	0.249329	0.0446669	0.274013	0.347345	0.313499

## Sheet: Statistical comparison vs WI 0H
Additional file 4. Statistical comparisons of the gene expression fold changes (FC) in the different EVLP conditions. In A, the Log10 mean expression FC of the DEGs were calculated. In B, the FC of the DEGs were compared between EVLP conditions and the WI 0H with a paired non-parametric test, and the adjusted p-values are reported. In C, the 1 value was attributed to DEGs for which in a given EVL…
	A. Log10 mean FC values									B. Adj p-values versus WI 0H							C. Significantly higher FC upon EVLP compared to WI 0H
DEG list	Control 0H	WI 0H	Control 2H	WI 2H	Control 4H	WI 4H	Control 6H	WI 6H		Control 2H	WI 2H	Control 4H	WI 4H	Control 6H	WI 6H		Control 2H	WI 2H	Control 4H	WI 4H	Control 6H	WI 6H	At least once
IL6	0.849324	1.69722	2.05074	1.89806	1.79943	1.77814	1.45996	1.65632		0.34304	0.725661	0.872083	0.725661	0.598619	0.725661		0	0	0	0	0	0	0
MT1A	0.174418	2.15064	1.94356	2.34679	1.8698	2.5544	1.80736	2.54859		0.725661	0.196023	1	0.196023	1	0.48533		0	1	0	1	0	0	1
AREG	0.574372	1.09252	1.90315	1.59316	1.77558	1.92999	1.58969	1.62471		0.196023	0.27319	0.196023	0.27319	0.34304	0.34304		1	0	1	0	0	0	1
CXCL2	0.726121	1.03462	1.26707	0.805848	0.642386	0.446054	0.712761	0.441269		0.872083	0.725661	0.27319	0.196023	0.34304	0.27319		0	0	0	0	0	0	0
CSF3	0.0829846	1.41995	1.21262	1.2137	1.27125	0.918225	0.601151	1.18831		0.725661	0.872083	1	0.598619	0.196023	0.598619		0	0	0	0	0	0	0
GADD45A	0.0656268	0.35668	1.09071	1.11442	1.12456	1.16873	1.05247	1.194		0.196023	0.196023	0.196023	0.196023	0.196023	0.27319		1	1	1	1	1	0	1
SERPINE1	0.120258	0.675429	0.963821	0.904464	0.986144	0.938445	0.869986	0.995154		0.27319	0.27319	0.27319	0.196023	0.34304	0.725661		0	0	0	1	0	0	1
CXCL8	0.47867	1.00045	0.934427	0.602548	0.632626	0.778496	0.459084	0.754996		0.725661	0.196023	0.196023	0.48533	0.196023	0.598619		0	0	0	0	0	0	0
THBS1	0.311921	0.663203	0.897809	0.697469	0.6556	0.54771	0.250454	0.347371		0.48533	0.872083	1	0.34304	0.196023	0.196023		0	0	0	0	0	0	0
MAFF	0.223531	0.635364	0.884212	0.727816	0.820214	0.794179	0.681707	0.790153		0.34304	0.48533	0.598619	0.725661	0.725661	0.598619		0	0	0	0	0	0	0
CCL20	0.259679	1.62765	0.85355	0.495596	0.268982	0.14882	0.392807	0.290498		0.725661	0.27319	0.196023	0.196023	0.27319	0.196023		0	0	0	0	0	0	0
EREG	0.273557	0.546513	0.827337	0.504268	0.721275	0.653356	0.569015	0.735623		0.27319	0.872083	0.27319	0.872083	0.872083	0.598619		0	0	0	0	0	0	0
SOCS3	0.150729	0.479958	0.816037	0.82977	0.790087	0.745432	0.712046	0.912175		0.196023	0.27319	0.34304	0.48533	0.34304	0.34304		1	0	0	0	0	0	1
PDK4	-0.174883	-0.513802	0.806976	0.627379	0.772531	0.947919	0.876672	0.609638		0.196023	0.196023	0.196023	0.196023	0.196023	0.196023		1	1	1	1	1	1	1
ALOX15B	0.114137	0.515009	0.802537	0.915351	0.965747	1.16677	0.929668	1.17123		0.48533	0.27319	0.34304	0.34304	0.34304	0.48533		0	0	0	0	0	0	0
TNFAIP3	0.106614	0.494764	0.735804	0.656325	0.707517	0.610063	0.451351	0.482425		0.196023	0.48533	0.48533	0.872083	0.598619	1		1	0	0	0	0	0	1
IL12A	-0.0341441	0.847726	0.674234	0.656482	0.551151	0.167797	-0.152918	0.0176595		0.872083	0.725661	0.196023	0.196023	0.196023	0.196023		0	0	0	0	0	0	0
CCL2	0.33395	0.747745	0.658345	0.606956	0.383596	0.329743	0.0220877	0.360206		0.725661	0.598619	0.196023	0.196023	0.196023	0.48533		0	0	0	0	0	0	0
PLAT	0.0564148	0.44386	0.656954	0.736733	0.784387	0.79942	0.747058	0.836999		0.196023	0.196023	0.196023	0.196023	0.34304	0.598619		1	1	1	1	0	0	1
SGK1	0.193142	0.258866	0.619229	0.529201	0.733846	0.543005	0.626496	0.582177		0.196023	0.27319	0.196023	0.27319	0.27319	0.27319		1	0	1	0	0	0	1
NFKBIA	0.0989006	0.37772	0.601372	0.570125	0.643271	0.603877	0.591399	0.520697		0.196023	0.27319	0.196023	0.196023	0.196023	0.598619		1	0	1	1	1	0	1
TIMP1	0.138994	0.642092	0.591194	0.605444	0.542411	0.685273	0.623937	0.779537		0.725661	0.725661	0.725661	0.725661	0.725661	0.725661		0	0	0	0	0	0	0
BCL3	0.0807861	0.498108	0.581087	0.627962	0.66697	0.603362	0.508006	0.658922		0.48533	0.27319	0.725661	0.48533	0.872083	0.725661		0	0	0	0	0	0	0
IL1R1	0.0146738	0.336356	0.570331	0.543214	0.737627	0.681924	0.557791	0.741647		0.34304	0.196023	0.196023	0.196023	0.27319	0.27319		0	1	1	1	0	0	1
MYC	0.137005	0.454671	0.570143	0.407499	0.432504	0.17133	0.0500494	0.200161		0.48533	0.872083	0.872083	0.27319	0.196023	0.27319		0	0	0	0	0	0	0
SOCS1	0.223203	0.301209	0.569021	0.583773	0.557448	0.502975	0.343017	0.520497		0.196023	0.196023	0.48533	0.34304	0.725661	0.598619		1	1	0	0	0	0	1
IL17F	-0.199865	1.13276	0.55468	0.836236	0.752608	0.687325	0.363189	0.918462		0.725661	0.725661	0.725661	0.872083	1	0.872083		0	0	0	0	0	0	0
RELB	0.122723	0.476638	0.549401	0.678964	0.617971	0.697263	0.38977	0.541681		0.598619	0.196023	0.598619	0.27319	0.598619	1		0	1	0	0	0	0	1
NFKB2	0.112791	0.408665	0.542748	0.411784	0.53618	0.504682	0.316653	0.590097		0.598619	1	0.725661	0.48533	0.872083	0.725661		0	0	0	0	0	0	0
ADM	0.258631	0.292736	0.52967	0.265882	0.519069	0.364997	0.416011	0.372741		0.48533	1	0.598619	0.872083	0.725661	0.725661		0	0	0	0	0	0	0
IL1R2	-0.0378888	0.361051	0.526807	0.519779	0.993693	1.03985	1.33312	1.30955		0.872083	0.598619	0.34304	0.196023	0.196023	0.27319		0	0	0	1	1	0	1
BIRC3	0.0647753	0.238615	0.524901	0.514221	0.52487	0.594786	0.360307	0.410722		0.196023	0.196023	0.34304	0.27319	0.27319	0.598619		1	1	0	0	0	0	1
SELE	0.141228	0.539561	0.523479	0.567383	0.799486	0.802482	0.96945	0.561564		0.872083	1	0.27319	0.48533	0.34304	1		0	0	0	0	0	0	0
ICAM1	0.0654094	0.285903	0.512615	0.457428	0.585573	0.613165	0.480151	0.556237		0.196023	0.196023	0.196023	0.27319	0.27319	0.48533		1	1	1	0	0	0	1
BCL7B	0.0695979	0.20498	0.407299	0.366054	0.47851	0.412993	0.439621	0.393307		0.196023	0.27319	0.196023	0.34304	0.196023	0.48533		1	0	1	0	1	0	1
SOD2	0.0066566	0.430331	0.406441	0.513673	0.556928	0.662063	0.556121	0.734002		0.872083	0.725661	0.725661	0.196023	0.598619	0.598619		0	0	0	1	0	0	1
FKBP5	-0.00610265	-0.0014828	0.401573	0.311109	0.776344	0.672303	0.80928	0.744136		0.27319	0.196023	0.196023	0.196023	0.196023	0.196023		0	1	1	1	1	1	1
TGFA	0.083044	0.052966	0.391408	0.485158	0.652149	0.68036	0.53168	0.642208		0.196023	0.196023	0.27319	0.196023	0.196023	0.27319		1	1	0	1	1	0	1
BCL10	0.123992	0.175724	0.351917	0.270388	0.407289	0.240737	0.254842	0.0934185		0.196023	0.27319	0.196023	0.872083	0.196023	1		1	0	1	0	1	0	1
IL17RA	0.0407246	0.22065	0.342783	0.393356	0.526042	0.357756	0.313994	0.339429		0.48533	0.27319	0.196023	0.48533	0.27319	0.598619		0	0	1	0	0	0	1
VCAM1	0.0266831	0.232877	0.333197	0.290235	0.282124	0.354434	0.0967261	0.21295		0.34304	0.725661	0.725661	0.196023	0.48533	0.725661		0	0	0	1	0	0	1
PLAUR	0.119973	0.350562	0.309379	0.257002	0.347902	0.368584	0.297803	0.433984		0.725661	0.725661	0.872083	1	0.598619	0.872083		0	0	0	0	0	0	0
CD14	0.0276886	0.288412	0.285923	0.284596	0.514168	0.477576	0.56619	0.536644		1	1	0.598619	0.196023	0.48533	0.598619		0	0	0	1	0	0	1
MYD88	0.0622466	-0.040452	0.258765	0.0488735	0.30228	0.291293	0.23175	0.254459		0.196023	0.48533	0.196023	0.196023	0.27319	0.34304		1	0	1	1	0	0	1
STAT3	-0.0315314	0.205275	0.25364	0.267921	0.369666	0.349353	0.271927	0.29692		0.725661	0.27319	0.48533	0.725661	0.34304	0.725661		0	0	0	0	0	0	0
IL27	-0.0252926	0.0852846	0.220103	0.293781	0.371942	0.542244	0.163933	0.394042		0.48533	0.48533	0.48533	0.34304	0.27319	0.598619		0	0	0	0	0	0	0
ARPC1A	0.0483442	0.124531	0.216631	0.190301	0.289855	0.227002	0.181593	0.188991		0.725661	0.598619	0.196023	0.48533	0.725661	1		0	0	1	0	0	0	1
CASP3	0.00555049	0.123238	0.211715	0.232566	0.222286	0.264015	0.176627	0.273678		0.34304	0.48533	0.598619	0.34304	0.725661	0.48533		0	0	0	0	0	0	0
CH25H	0.0575419	0.0673995	0.208315	0.260292	0.196173	0.161779	0.163118	0.0749551		0.34304	0.196023	0.196023	0.872083	0.48533	0.725661		0	1	1	0	0	0	1
ACTG1	0.167316	0.0951519	0.201802	0.145805	0.0048455	-0.065936	-0.266353	-0.244668		0.48533	0.725661	0.34304	0.598619	0.196023	0.196023		0	0	0	0	1	1	1
CD44	0.00572763	0.130981	0.191685	0.191383	0.249567	0.228197	0.203865	0.249935		0.48533	0.598619	0.196023	0.34304	0.872083	0.598619		0	0	1	0	0	0	1
BCL6	0.0211016	-0.0334367	0.169134	0.288154	0.231967	0.366009	0.358123	0.223519		0.196023	0.196023	0.48533	0.196023	0.196023	0.34304		1	1	0	1	1	0	1
TLR4	0.0313971	0.103202	0.166203	0.115601	0.17376	0.191981	0.150504	0.243486		0.34304	0.872083	0.48533	0.34304	1	0.34304		0	0	0	0	0	0	0
ACTB	0.105173	0.0999605	0.154411	0.0409309	0.0958306	-0.082523	-0.191023	-0.175543		0.598619	0.725661	1	0.196023	0.196023	0.27319		0	0	0	0	1	0	1
PTGS2	0.148635	0.017129	0.148992	0.0416721	0.217495	0.426501	0.547446	0.438405		0.34304	0.872083	0.196023	0.27319	0.196023	0.196023		0	0	1	0	1	1	1
ITGA6	0.00804906	-0.00555399	0.118147	-0.0305397	0.0311348	-0.0517949	-0.257083	-0.146711		0.27319	0.872083	0.48533	1	0.196023	0.598619		0	0	0	0	1	0	1
GPX4	-0.0032509	0.042953	0.0727499	0.105494	0.108571	0.154735	0.143121	0.039824		0.598619	0.48533	0.725661	0.48533	0.196023	1		0	0	0	0	1	0	1
CD1E	0.0460992	0.259699	0.0618814	-0.127782	-0.216135	-0.476225	-0.529462	-0.599749		0.725661	0.196023	0.196023	0.196023	0.196023	0.196023		0	0	0	1	1	1	1
MYO5C	0.0571932	0.0193262	0.0371272	-0.00198522	0.0522974	-0.141137	-0.18882	-0.244823		1	1	1	0.48533	0.196023	0.196023		0	0	0	0	1	1	1
TNF	0.0117189	-0.069862	0.0360002	0.390217	-0.21532	-0.0186179	-0.35291	-0.0779889		0.598619	0.725661	0.27319	0.725661	0.27319	0.725661		0	0	0	0	0	0	0
CCL14	-0.0151695	-0.0847781	-0.011765	-0.185833	0.0381319	-0.089115	-0.0783522	-0.162389		0.872083	0.725661	0.27319	1	1	0.598619		0	0	0	0	0	0	0
CCR4	-0.00335178	-0.0887609	-0.0826545	-0.198707	-0.298164	-0.374648	-0.476135	-0.460341		1	0.725661	0.598619	0.196023	0.196023	0.196023		0	0	0	1	1	1	1
CASP1	0.00526799	-0.117621	-0.0960021	-0.233415	-0.106018	-0.219446	-0.281172	-0.39538		0.725661	0.725661	1	1	0.34304	0.196023		0	0	0	0	0	1	1
ITGA4	-0.033614	-0.181347	-0.177569	-0.321948	-0.164595	-0.32693	-0.292968	-0.355044		1	0.27319	0.725661	0.598619	0.48533	0.27319		0	0	0	0	0	0	0
TCRD	-0.01286	0.00173537	-0.279532	-0.350257	-0.461438	-0.535199	-0.624443	-0.669749		0.196023	0.196023	0.196023	0.196023	0.196023	0.196023		1	1	1	1	1	1	1
CD1D	-0.131681	-0.268573	-0.286656	-0.487667	-0.411525	-0.455442	-0.634281	-0.704032		1	0.48533	0.34304	0.27319	0.196023	0.196023		0	0	0	0	1	1	1
XCL1	-0.0247386	-0.287455	-0.337787	-0.375714	-0.475841	-0.540158	-0.641077	-0.605053		0.872083	0.725661	0.34304	0.34304	0.27319	0.27319		0	0	0	0	0	0	0
IFNG	0.153733	-0.0652589	-0.364764	-0.685713	-0.599774	-0.515151	-0.757667	-0.648006		0.196023	0.196023	0.196023	0.27319	0.196023	0.196023		1	1	1	0	1	1	1
CX3CR1	-0.0160194	-0.310361	-0.578656	-0.671513	-0.538672	-0.494294	-0.525218	-0.60947		0.196023	0.27319	0.725661	0.27319	0.598619	0.196023		1	0	0	0	0	1	1
